# Supplementary material for: Rational Design of Daunorubicin C-14 Hydroxylase Based on the Understanding of Its Substrate-Binding Mechanism
Source: Int J Mol Sci. 2023 May 6;24(9):8337. doi: 10.3390/ijms24098337 (PMC10179135; doi:10.3390/ijms24098337)
Supplement: Supplementary file 1 [file ijms-24-08337-s001.zip]

Archive with 1 entries (1 files):
- ijms-2355819-supplementary.pdf
